# Supplementary material for: Pilot Study to Assess the Feasibility of a Mobile Unit for Remote Cognitive Screening of Isolated Elderly in Rural Areas
Source: Int J Environ Res Public Health. 2021 Jun 5;18(11):6108. doi: 10.3390/ijerph18116108 (PMC8201036; doi:10.3390/ijerph18116108)
Supplement: Supplementary file 1 [file ijerph-18-06108-s001.zip]

Archive with 1 entries (1 files):
- ijerph-1210552-supplementary.pdf
